# Supplementary material for: The Impact of Regeneration and Climate Adaptations of Urban Green–Blue Assets on All-Cause Mortality: A 17-Year Longitudinal Study
Source: Int J Environ Res Public Health. 2020 Jun 25;17(12):4577. doi: 10.3390/ijerph17124577 (PMC7344529; doi:10.3390/ijerph17124577)
Supplement: Supplementary file 1 [file ijerph-17-04577-s001.zip]

Archive with 12 entries (12 files):
- Supplementary Figure S1 24 June.docx
- Supplementary Figure S1.pdf
- Supplementary File S1 FOR SUBMISSION.docx
- Supplementary File S1.pdf
- Supplementary File S2 24 June.docx
- Supplementary File S2.pdf
- Supplementary Table S1 24 June.docx
- Supplementary Table S1.pdf
- __MACOSX/._Supplementary Figure S1 24 June.docx
- __MACOSX/._Supplementary File S1 FOR SUBMISSION.docx
- __MACOSX/._Supplementary File S2 24 June.docx
- __MACOSX/._Supplementary Table S1 24 June.docx
